# Supplementary material for: Development of performance indicators for systems of urgent and emergency care in the Republic of Ireland. Update of a systematic review and consensus development exercise
Source: HRB Open Res. 2019 Feb 12;1:6. Originally published 2018 Feb 28. [Version 2] doi: 10.12688/hrbopenres.12805.2 (PMC6973523; doi:10.12688/hrbopenres.12805.2)
Supplement: Supplementary file 1 [file hrbopenres-1-13970-s0000.tgz]

Archive with 1 entries (1 files):
- 078b7d32-c489-40c0-959e-b36d72422add.doc
