# Supplementary material for: Development of performance indicators for systems of urgent and emergency care in the Republic of Ireland. Update of a systematic review and consensus development exercise
Source: HRB Open Res. 2019 Feb 12;1:6. Originally published 2018 Feb 28. [Version 2] doi: 10.12688/hrbopenres.12805.2 (PMC6973523; doi:10.12688/hrbopenres.12805.2)
Supplement: Supplementary file 2 [file hrbopenres-1-13970-s0001.tgz]

Archive with 1 entries (1 files):
- 3be40f61-c9eb-4bd2-8c77-cbf315b06160.docx
