# Supplementary material for: Development of performance indicators for systems of urgent and emergency care in the Republic of Ireland. Update of a systematic review and consensus development exercise
Source: HRB Open Res. 2019 Feb 12;1:6. Originally published 2018 Feb 28. [Version 2] doi: 10.12688/hrbopenres.12805.2 (PMC6973523; doi:10.12688/hrbopenres.12805.2)
Supplement: Supplementary file 4 [file hrbopenres-1-13970-s0003.tgz]

Archive with 1 entries (1 files):
- a47859f6-ffae-49b6-8c32-9fef864e811d_Supplementary_File_4_v2.docx
